# Supplementary material for: Storage stability of five steroids and in dried blood spots for newborn screening and retrospective diagnosis of congenital adrenal hyperplasia
Source: PLoS One. 2020 May 29;15(5):e0233724. doi: 10.1371/journal.pone.0233724 (PMC7259505; doi:10.1371/journal.pone.0233724)
Supplement: S1 Table — (XLSX) [file pone.0233724.s002.xlsx]

## Sheet: Title
Storage stability of five steroids in dried blood spots for newborn screening and retrospective diagnosis of congenital adrenal hyperplasia
Nóra Grecsó, Anita Zádori, Ilona Szécsi, Ákos Baráth, Zsolt Galla, Csaba Bereczki, Péter Monostori
Metabolic and Newborn Screening Laboratory, Department of Pediatrics, University of Szeged, Szeged, Korányi fasor 14‑15, H‑6720, Hungary
Corresponding author: Dr. Nóra Grecsó (grecso.nora.ildiko@med.u-szeged.hu)
Supplemental S1 Table

## Sheet: 30(60)nM
room temperature		Week 0			Week 1			Week 2			Week 3			Week 4			Month 3			Month 6			Month 12
Cort (nM)		68.0295	64.8189	61.9684	61.321	62.9259	64.4074	65.0506	59.481	51.7595	61.6	66.2	62.9	54.2	66.5	54.3	Measurement not possible due to instrument breakdown			54.0115	53.092	50.2184	44.4	47.4	47.65
21Deox (nM)		33.7	29.7	29.9	29.1673	30.0535	29.9206	26.2734	27.0547	30.0234	28.1	28.5	27.8	32.6	37	30.9				31.3786	31.5929	29.0929	27.3813	30.1829	27.8482
11Deox (nM)		31.0986	30.9031	31.6819	31.9935	28.3477	25.8737	32.4872	26.0094	24.6599	26.9	27.5	26.5	27.7	24.8	23.7				25.7477	29.909	24.7074	23.5929	22.8076	23.8547
4AD (nM)		24.4387	24.7022	23.5165	28.4407	26.5743	26.2742	30.6926	29.5634	26.5521	25.9	25.8	26.5	30.6	31.2	27.9				28.1762	28.6552	26.4521	25.9164	26.4023	24.2643
17OHP (nM)		24.5522	25.5005	23.393	25.9482	25.4082	24.6523	28.053	24.8521	24.4106	23.9	25.8	26.7	22.6	23.4	23.6				23.4942	25.6984	25.0023	22.5695	21.2506	23.0492
4C		Week 0			Week 1			Week 2			Week 3			Week 4			Month 3			Month 6			Month 12
Cort (nM)		58.9242	64.2739	64.2821	59.5926	71.6914	56.8765	65.6835	66.0633	60.8734	56.4	52.3	53.3	62.5	56.4	56.1	Measurement not possible due to instrument breakdown			54.0115	53.092	50.2184	63.775	58.775	62.9
21Deox (nM)		28.6	28	30.2	32.8392	32.5768	27.4254	31.3125	31.2344	30.7266	29.1	27.4	23.7	36.2	29.7	34.3				31.3786	31.5929	29.0929	31.9728	30.8444	29.4436
11Deox (nM)		32.4204	29.5459	27.9709	30.431	31.7331	27.957	32.6221	34.3765	32.4872	28.5	27.4	25.5	32.7	30.6	29.2				25.7477	29.909	24.7074	33.4097	32.4935	31.3154
4AD (nM)		24.4387	24.5705	22.726	26.3365	25.597	23.9167	27.8068	29.8143	28.8105	26.1	24.7	22.2	32.6	29.4	24.5				28.1762	28.6552	26.4521	27.7629	25.9164	28.8319
17OHP (nM)		25.3952	22.0232	22.8662	25.0842	26.4881	23.4644	30.2605	26.6181	27.6115	25.4	24.5	25.1	23.1	24.4	22.7				23.4942	25.6984	25.0023	25.2074	27.6055	24.9676
-20C		Week 0			Week 1			Week 2			Week 3			Week 4			Month 3			Month 6			Month 12
Cort (nM)		67.9982	63.8903	70.5539	58.1111	59.0988	57.1235	61.6329	61.8861	62.6456	66	60.8	58.7	59.5	58.3	59	Measurement not possible due to instrument breakdown			57.9195	56.5402	55.9655	58.275	59.15	61.275
21Deox (nM)		29.5	26.4	26.9	29.965	30.6048	25.8739	28.2656	24.9062	25.8437	31.1	26.4	25.6	30.9	31.1	29.9				32.3071	27.2714	29.8071	27.8872	28.5486	30.0272
11Deox (nM)		32.4199	28.4782	30.9141	30.431	31.6029	28.0872	31.5425	30.193	31.2726	29.7	27.8	25.7	24.7	30.3	27.7				31.7295	29.2588	28.6086	25.2945	25.8181	30.1374
4AD (nM)		23.78	22.3307	24.0435	22.0358	24.8634	24.1383	21.5332	25.7992	24.1681	25.1	23.3	23.6	27.9	24	28.5				28.6552	26.2605	26.5479	25.2362	24.9446	26.0136
17OHP (nM)		24.236	22.3393	23.1823	25.1922	24.7603	20.1166	24.6313	24.1898	23.4172	26.5	24.8	24.8	22	21.8	21.1				23.2622	23.4942	25.8144	23.289	23.1691	26.0468
-70C		Week 0			Week 1			Week 2			Week 3			Week 4			Month 3			Month 6			Month 12
Cort (nM)		65.0825	66.4615	71.7806	56.7531	55.3951	61.6914	56.9494	56.8228	55.6835	63.8	59.1	56.3	56	57.5	53.8	Measurement not possible due to instrument breakdown			52.7471	53.7816	55.046	60.65	60.275	55.15
21Deox (nM)		25.6	31.2	29.6	27.151	28.1722	28.5496	28.2656	26.3125	27.1328	25.3	26	26.5	31.6	25	27.4				28.5571	27.9	28.5929	32.8288	29.0934	43.9183
11Deox (nM)		28.3203	29.9408	27.3651	28.4779	27.8268	29.1289	31.2726	30.5978	30.5978	25.9	27.1	28.3	28.2	27.9	26				29.1287	28.5	26.9181	34.4568	30.9228	26.0798
4AD (nM)		21.5402	23.253	24.5705	25.3796	25.3303	26.5259	28.3087	27.5558	25.2974	24.6	23.2	22.8	25.4	27.7	24.8				27.41	27.1	26.7395	28.8319	27.6657	23.8756
17OHP (nM)		20.3372	25.5005	22.7608	24.4363	23.3564	23.7883	26.9492	27.2804	23.638	23.2	26.1	24.1	21.1	26.1	22.7				23.3782	24.6	25.5824	26.5264	24.488	24.8477

## Sheet: 90(180)nM
room temperature		Week 0			Week 1			Week 2			Week 3			Week 4			Month 3			Month 6			Month 12
Cort (nM)		206.295	212.203	189.771	182.185	197	198.235	202.266	214.924	212.392	202	210	187	180	169	168	Measurement not possible due to instrument breakdown			152.172	146.425	152.172	144.15	149.15	156.65
21Deox (nM)		86.9	103	97.1	93.4786	100.141	95.6794	84.3594	98.0312	90.2187	92.6	86.5	84.2	92.4	96.7	90.1				91.0929	83.95	89.6643	96.4475	96.4475	106.175
11Deox (nM)		92.3987	94.3167	88.0077	92.8008	94.3633	95.6654	88.4926	87.143	88.4926	80	91.7	81.8	78.1	79.7	73.8				78.9337	78.2835	79.1938	67.9647	75.949	82.1008
4AD (nM)		83.332	82.0145	74.2411	77.6193	84.2519	82.6451	89.2873	97.0665	102.713	87.8	92.3	91.8	99.2	109	97.4				94.4598	83.3487	88.6169	85.4888	85.1001	90.1535
17OHP (nM)		79.1359	92.5184	78.6091	82.1037	94.0907	87.8272	98.9139	106.309	96.0442	83.3	88.6	89.9	73.7	83.6	80.6				81.4988	80.3387	84.3991	85.1595	82.2818	92.4736
4C		Week 0			Week 1			Week 2			Week 3			Week 4			Month 3			Month 6			Month 12
Cort (nM)		203.802	211.519	204.252	174.778	194.531	187.123	194.671	202.266	217.456	186	182	187	177	180	186	Measurement not possible due to instrument breakdown			152.172	146.425	152.172	176.65	174.15	184.15
21Deox (nM)		96.1	97.7	76.7	96.3865	100.697	87.6701	82.7969	103.5	97.25	90.7	88.5	86.7	97.8	93.4	97				91.0929	83.95	89.6643	91	85.5525	95.6693
11Deox (nM)		98.0984	93.0358	82.9253	86.9414	89.4154	87.9831	94.7004	103.202	88.8974	80.4	83.7	83.7	81.3	90.3	82.8				78.9337	78.2835	79.1938	83.6715	83.017	89.038
4AD (nM)		81.6192	86.7576	73.4506	81.2114	83.3324	78.0062	87.1543	90.2911	84.6449	80	85.2	81.1	94.9	102	87.8				94.4598	83.3487	88.6169	83.0593	84.0311	86.5578
17OHP (nM)		90.3056	86.196	87.039	82.6436	90.959	83.8315	97.6998	84.8962	90.415	81.2	93.5	78.4	82.3	74.2	76.3				81.4988	80.3387	84.3991	78.8046	81.0827	82.1619
-20C		Week 0			Week 1			Week 2			Week 3			Week 4			Month 3			Month 6			Month 12
Cort (nM)		206.805	212.897	218.065	198.235	187.123	198.235	184.544	190.873	212.392	202	199	203	193	184	180	Measurement not possible due to instrument breakdown			176.31	175.161	182.057	186.65	179.15	195.4
21Deox (nM)		87	90.2	102	106.55	91.6857	94.8584	91	86.3125	89.4375	86.8	85.9	92.6	98.7	86.4	97.5				91.8071	89.6643	93.5929	92.9455	94.5019	94.8911
11Deox (nM)		77.5678	87.7074	87.6102	95.7956	91.7591	101.134	92.6761	91.8664	102.258	81.5	88	89.4	96.6	86.7	88.3				94.4083	94.4083	93.1079	94.0118	92.3102	84.5877
4AD (nM)		75.9539	75.6904	95.585	84.1713	86.3111	81.7902	73.6035	82.1355	89.4128	83.7	82.7	85.2	101	110	87.9				88.9042	92.3525	100.303	92.4859	85.1973	89.9592
17OHP (nM)		79.5574	83.5616	88.1981	89.1231	76.1641	81.1317	85.117	83.6821	87.4349	82.2	82.7	90.2	71.8	82.5	72.3				88.3434	88.3434	91.5916	85.8789	84.44	93.9125
-70C		Week 0			Week 1			Week 2			Week 3			Week 4			Month 3			Month 6			Month 12
Cort (nM)		204.924	192.551	202.392	193.296	180.951	193.296	189.608	197.203	190.873	204	212	197	197	195	178	Measurement not possible due to instrument breakdown			170.563	172.862	176.31	209.15	196.65	179.15
21Deox (nM)		93	89.8	84.3	94.1519	98.0389	93.5021	99.9844	92.1719	93.7344	88.1	88.5	89.2	103	104	93.4				92.5214	97.8786	92.5214	110.455	95.2802	88.2763
11Deox (nM)		95.6486	78.6379	80.5015	89.806	88.1133	91.3685	88.0877	88.4926	84.9838	80.9	81.1	83.6	81.3	96.9	86				85.9558	89.2068	91.0273	95.0589	85.7657	91.6558
4AD (nM)		78.3254	75.8221	80.5652	91.6605	79.2585	77.7392	79.877	83.3902	95.4354	79	85.4	76.6	102	88.9	97.3				88.5211	91.8736	89.9579	98.7055	92.1944	87.4325
17OHP (nM)		84.6154	81.138	80.8219	85.5594	82.5356	81.6717	92.4018	96.2649	94.83	81.7	80.9	78.2	81.1	79	82				81.4988	86.0232	94.4919	93.9125	85.1595	84.7998

## Sheet: Stability of external QC
	Stability of the external QC sample throughout the study
	Sample Name	Cortisol (nM)	21-Deoxycortisol (nM)	11-Deoxycortisol (nM)	4-Androstenedione (nM)	17-Hydroxy-progesterone (nM)
	Week 0	126.127	126.248	120.329	155.005	137.619
	Week 1	120.827	118.697	119.233	151.287	137.935
	Week 2	118.722	154.672	128.709	170.718	137.325
	Week 3	135	133	129	172	151
	Week 4	121	147	139	188	141
	Month 6	117.69	137.879	133.42	175.015	151.684
	Month 12	124.15	134.969	130.923	184.225	141.874
	Mean	123.359	136.066	128.659	170.893	142.634
	SD	5.90792	12.0948	6.98908	13.6959	6.19909
	%RSD	4.7892	8.88892	5.43224	8.01433	4.34616
